# Supplementary material for: A Computationally Efficient and Accurate Method for Predicting Conductance of Single-Molecule Junctions
Source: Nano Lett. 2026 Jun 1;26(22):7429–34. doi: 10.1021/acs.nanolett.6c01462 (PMC13267173; doi:10.1021/acs.nanolett.6c01462)
Supplement: Supplementary file 2 [file nl6c01462_si_002.txt]

import numpy as np
import matplotlib.pyplot as plt
from scipy.signal import find_peaks
from scipy.optimize import curve_fit

# ============================================================
# 1. Breit-Wigner Transmission Model
# ============================================================

def lorentz(E, E0, Gamma):
    """Single Lorentzian resonance (complex form)."""
    return 1 / ((E - E0) / Gamma + 1j)

def transmission(E, energies, widths, phases):
    """
    Multi-resonance Breit-Wigner transmission.

    energies : list of resonance energies (length n)
    widths   : list of resonance widths   (length n)
    phases   : list of relative phases    (length n-1)
    """
    assert len(energies) == len(widths)
    assert len(energies) == len(phases) + 1

    phases_full = [0] + list(phases)  # first phase fixed to zero
    total = 0.0 + 0.0j

    for E0, G, theta in zip(energies, widths, phases_full):
        total += lorentz(E, E0, G) * np.exp(1j * theta)

    return np.abs(total) ** 2

def make_model(n_peaks):
    """Return curve_fit-compatible transmission model with n_peaks."""
    def model(E, *params):
        assert len(params) == 3 * n_peaks - 1
        energies = params[:n_peaks]
        widths   = params[n_peaks:2*n_peaks]
        phases   = params[2*n_peaks:]
        return transmission(E, energies, widths, phases)
    return model

# ============================================================
# 2. Fitting Utilities
# ============================================================

def transform_function(f, p):
    """Apply log-transform (p=0) or power transform (p≠0)."""
    if p == 0:
        return lambda E, *args: np.log(f(E, *args))
    else:
        return lambda E, *args: f(E, *args) ** p

def fit_model(model, x, y, p0, p=0, maxfev=10000, ftol=1e-9):
    """
    Fit transmission curve.

    p = 0 → log-fit
    p ≠ 0 → power-fit
    """
    ydata = np.log(y) if p == 0 else y ** p
    popt, pcov = curve_fit(
        transform_function(model, p),
        x, ydata,
        p0=p0,
        maxfev=maxfev,
        ftol=ftol
    )
    return popt, pcov

def estimate_peak_positions(x, y):
    """Return estimated peak positions."""
    return x[find_peaks(y)[0]]

def estimate_widths(x, y, drop=0.2):
    """Estimate resonance widths from peak shape."""
    peak_indices = find_peaks(y)[0]
    widths = []
    dx = x[1] - x[0]

    for idx in peak_indices:
        threshold = y[idx] - drop

        if idx <= 0 or idx >= len(y) - 1:
            continue

        # Simple width estimate if steep
        if y[idx - 1] < threshold or y[idx + 1] < threshold:
            L = 0.5 * (y[idx - 1] + y[idx + 1])
            gamma = dx / np.sqrt(1 / L - 1)
            widths.append(gamma)
        else:
            y_shifted = y - threshold
            crossings = np.where(np.sign(y_shifted[1:]) != np.sign(y_shifted[:-1]))[0]

            left_candidates = crossings[crossings < idx]
            right_candidates = crossings[crossings > idx]
            if len(left_candidates) == 0 or len(right_candidates) == 0:
                continue

            left = left_candidates.max()
            right = right_candidates.min()

            gamma = 0.5 * (x[right] - x[left])
            widths.append(gamma)

    return widths

def value_at_zero(x, y):
    """Interpolate value at E = 0 (Fermi energy)."""
    return np.interp(0, x, y)

# ============================================================
# 3. Plotting
# ============================================================

def plot_transmission(x, data, fit=None, energies=None, widths=None, title=""):
    plt.plot(x, data, label="Data")

    if fit is not None:
        plt.plot(x, fit, label="Fit")

    if energies is not None and widths is not None:
        for E0, G in zip(energies, widths):
            xx = np.linspace(E0 - G/2, E0 + G/2, 100)
            plt.plot(xx, np.abs(lorentz(xx, E0, G))**2, "k--", lw=0.7)

    plt.yscale("log")
    plt.xlabel("Energy")
    plt.ylabel("Transmission")
    plt.title(title)
    plt.legend()
    plt.show()

# ============================================================
# 4. Data Reader
# ============================================================

def read_aitranss_dat(filename, n_points=3500):
    with open(filename) as f:
        lines = f.read().split("\n")
    data = np.array([line.split() for line in lines[3:-2] if line.strip()], dtype=float)
    return data[:n_points, 1], data[:n_points, 2]
# ============================================================
# 5. Main
# ============================================================
def main():
    import argparse

    parser = argparse.ArgumentParser(description="Fit transmission curve from AITRANSS .dat output")
    parser.add_argument("file", nargs="?", default="TE.dat", help="Input data file (default: TE.dat)")
    parser.add_argument("--n", type=int, default=3500, help="Number of points to read (default: 3500)")
    parser.add_argument("--emin", type=float, default=None, help="Minimum energy to fit")
    parser.add_argument("--emax", type=float, default=None, help="Maximum energy to fit")
    parser.add_argument("--p", type=float, default=0.0, help="Transform parameter p (0=log-transform)")
    parser.add_argument("--npeaks", type=int, default=2, help="Number of resonances to fit")
    args = parser.parse_args()

    # 1) Read data
    E, T = read_aitranss_dat(args.file, n_points=args.n)

    # Avoid log(0) if doing log-fit
    if args.p == 0:
        T = np.clip(T, 1e-300, None)

    # 2) Optional energy window
    mask = np.ones_like(E, dtype=bool)
    if args.emin is not None:
        mask &= (E >= args.emin)
    if args.emax is not None:
        mask &= (E <= args.emax)

    x = E[mask]
    y = T[mask]

    # 3) Model + initial guess
    model = make_model(args.npeaks)

    # Basic automatic initial guess:
    peak_pos = estimate_peak_positions(x, y)
    energies0 = list(peak_pos[:args.npeaks]) if len(peak_pos) >= args.npeaks else list(np.linspace(x.min(), x.max(), args.npeaks))
    widths0 = [0.01] * args.npeaks
    phases0 = [0.0] * (args.npeaks - 1)

    p0 = energies0 + widths0 + phases0

    # 4) Fit
    popt, pcov = fit_model(model, x, y, p0=p0, p=args.p)

    # 5) Evaluate fit in original (non-transformed) space for plotting
    fit_y = model(x, *popt)

    print("Best-fit parameters:")
    n = args.npeaks
    print("Energies:", popt[:n])
    print("Widths:  ", popt[n:2*n])
    print("Phases:  ", popt[2*n:])

    plot_transmission(x, y, fit=fit_y, title=f"Fit: {args.file}")

if __name__ == "__main__":
    main()
